# Supplementary material for: Improved Alkaline Hydrogen Evolution Performance of Dealloying Fe75−xCoxSi12.5B12.5 Electrocatalyst
Source: Molecules. 2024 Aug 30;29(17):4130. doi: 10.3390/molecules29174130 (PMC11397610; doi:10.3390/molecules29174130)
Supplement: Supplementary file 1 [file molecules-29-04130-s001.zip]

Archive with 1 entries (1 files):
- molecules-3177477-supplementary.pdf
